# Supplementary material for: Notes on the genus Episcaphium Lewis (Coleoptera, Staphylinidae, Scaphidiinae) with description of a new species from China
Source: Zookeys. 2016 Jun 2;(595):49–55. doi: 10.3897/zookeys.595.8784 (PMC4926690; doi:10.3897/zookeys.595.8784)
Supplement: XML Treatment for Episcaphium zhuxiaoyui [file zookeys.595.8784-treatment1.xml]

<!DOCTYPE tp:taxon-treatment
  PUBLIC "-//TaxonX//DTD Taxonomic Treatment Publishing DTD v0 20100105//EN" "tax-treatment-NSO.dtd">
<tp:taxon-treatment xmlns:tp="http://www.plazi.org/taxpub"><tp:treatment-meta><kwd-group><label>Taxon classification</label><kwd><named-content content-type="kingdom">Animalia</named-content></kwd><kwd><named-content content-type="order">Coleoptera</named-content></kwd><kwd><named-content content-type="family">Staphylinidae</named-content></kwd></kwd-group><mixed-citation publication-type="journal"><person-group><name><surname>Tang</surname><given-names>Liang</given-names></name><name><surname>Tu</surname><given-names>Yue-Ye</given-names></name><name><surname>Li</surname><given-names>Li-Zhen</given-names></name></person-group><article-title>Notes on the genus <italic><tp:taxon-name><tp:taxon-name-part taxon-name-part-type="genus">Episcaphium</tp:taxon-name-part></tp:taxon-name></italic> Lewis (<tp:taxon-name><tp:taxon-name-part taxon-name-part-type="order">Coleoptera</tp:taxon-name-part></tp:taxon-name>, <tp:taxon-name><tp:taxon-name-part taxon-name-part-type="family">Staphylinidae</tp:taxon-name-part></tp:taxon-name>, <tp:taxon-name><tp:taxon-name-part taxon-name-part-type="subfamily">Scaphidiinae</tp:taxon-name-part></tp:taxon-name>) with description of a new species from China</article-title><source>Zookeys</source><day>2</day><month>6</month><year>2016</year><volume>2016</volume><issue>595</issue><fpage>49</fpage><lpage>55</lpage><pub-id pub-id-type="doi">10.3897/zookeys.595.8784</pub-id></mixed-citation></tp:treatment-meta><tp:nomenclature><tp:taxon-name>
            <tp:taxon-name-part taxon-name-part-type="genus">Episcaphium</tp:taxon-name-part>
            <tp:taxon-name-part taxon-name-part-type="species">zhuxiaoyui</tp:taxon-name-part>
            <object-id xmlns:xlink="http://www.w3.org/1999/xlink" content-type="zoobank" xlink:type="simple">http://zoobank.org/1DE9B6EA-C85E-4506-8123-BB6F3CDE9DA4</object-id>
          </tp:taxon-name><tp:taxon-status xmlns:xlink="http://www.w3.org/1999/xlink" xlink:type="simple">sp. n.</tp:taxon-status><xref ref-type="fig" rid="F1">Figs 1</xref><xref ref-type="fig" rid="F1">, 2</xref><xref ref-type="fig" rid="F2">, 5–7</xref><xref ref-type="fig" rid="F3">, 11</xref></tp:nomenclature><tp:treatment-sec sec-type="type material"><title>Type material.</title><p>
            <bold>Holotype. China: Yunnan</bold>: ♂, glued on a card with labels as follows: “China, Yunnan Prov., Gongshan County, Heiwadi, alt. 2000 m, 7–10 June 2009, Zhu Jian-Qing &amp; Zhu Xiao-Yu leg. ” “Holotype / <italic><tp:taxon-name><tp:taxon-name-part taxon-name-part-type="genus">Episcaphium</tp:taxon-name-part> <tp:taxon-name-part taxon-name-part-type="species">zhuxiaoyui</tp:taxon-name-part></tp:taxon-name></italic> / Tang, Tu &amp; Li” [red handwritten label] (<abbrev xmlns:xlink="http://www.w3.org/1999/xlink" content-type="institution" xlink:title="Department of Biology, Shanghai Normal University, P. R. China" xlink:type="simple">SHNU</abbrev>) <bold>Paratypes.</bold> 5♂♂5♀♀, same data as the holotype (<abbrev xmlns:xlink="http://www.w3.org/1999/xlink" content-type="institution" xlink:title="Department of Biology, Shanghai Normal University, P. R. China" xlink:type="simple">SHNU</abbrev>); 1♂, Deqin County, Nagu Vill., alt. 2250 m, 11.VII.2010, Wen-Xuan Bi leg. (<abbrev xmlns:xlink="http://www.w3.org/1999/xlink" content-type="institution" xlink:title="Department of Biology, Shanghai Normal University, P. R. China" xlink:type="simple">SHNU</abbrev>); 7♂♂5♀♀, Lushui County, Laowo, Fenshuiling, alt. 2250 m, 7.VII.2010, Wen-Xuan Bi leg. (<abbrev xmlns:xlink="http://www.w3.org/1999/xlink" content-type="institution" xlink:title="Department of Biology, Shanghai Normal University, P. R. China" xlink:type="simple">SHNU</abbrev>)</p></tp:treatment-sec><tp:treatment-sec sec-type="description"><title>Description.</title><p>Body length: 5.3–5.9 mm. Pronotum width: 2.0–2.1 mm.</p><p>Head black, except for the reddish mouthparts. Inner basal parts of prohypomera, legs including coxal cavity and mesosternum blackish. Other parts reddish.</p><p>Frons at narrowest point 0.42–0.44 mm wide. Head coarsely and very densely punctate, punctation coarse on vertex and fine near eyes. Intervals between punctures distinctly smaller than diameter of punctures. Between eyes with a pair of impunctate patches. Labium smooth. Gular striae impressed, groove-like basally.</p><p>Pronotum with antebasal puncture row usually interrupted at middle (rarely uninterrupted), impressed laterally. Discal punctures fine and sparse.</p><p>Elytra with shallow apical impression and indistinct humeral protuberance; disc with four discal puncture rows consisting of rather coarse punctures anteriorly gradually becoming finer posteriad. All rows start at about basal 2/11 of elytron and end blurrily where puncture rows mix with apical disc punctures. Punctation fine between <!--PageBreak--><!--PageBreak--><!--PageBreak-->discal series of punctures and coarse in apical impressions. Mesoventral process with raised, ridge-like edges, and impressed in middle.</p><p>Metaventrite finely and sparsely punctate, lacking microsculpture, with medio-apical impression shallow, narrowed anteriorly, and carinate laterally.</p><!--PageBreak--><p>Punctation of abdominal sternites very fine and very sparse. Micropunctures absent.</p><p>Male sexual characters. Segments 1 to 3 of protarsi slightly widened with dense setae on ventral side. Aedeagus (Figs <xref ref-type="fig" rid="F2">5</xref>, <xref ref-type="fig" rid="F2">6</xref>) with median lobe with apical portion inflexed in lateral view. Basal process small, slightly prominent. Parameres slightly sinuate in lateral view. Internal sac (Fig. <xref ref-type="fig" rid="F2">7</xref>) with a pair of comma-like sclerotized rods.</p></tp:treatment-sec><tp:treatment-sec sec-type="distribution"><title>Distribution.</title><p>China (Yunnan).</p></tp:treatment-sec><tp:treatment-sec sec-type="remarks"><title>Remarks.</title><p>This new species is similar to the variety of <italic><tp:taxon-name><tp:taxon-name-part taxon-name-part-type="genus">Episcaphium</tp:taxon-name-part> <tp:taxon-name-part taxon-name-part-type="species">semirufum</tp:taxon-name-part></tp:taxon-name></italic> Lewis, 1893 with dark head described from Japan (Figs <xref ref-type="fig" rid="F1">3</xref>, <xref ref-type="fig" rid="F1">4</xref>, <xref ref-type="fig" rid="F2">8–10</xref>), but it may be distinguished from the latter by the different coloration of the ventral side, a pronotum with the antebasal puncture row usually interrupted at middle, and the formation of the discal puncture rows on the elytra: the two outer rows are distinctly separated from the basal puncture row, while in <italic><tp:taxon-name><tp:taxon-name-part taxon-name-part-type="genus">Episcaphium</tp:taxon-name-part> <tp:taxon-name-part taxon-name-part-type="species">semirufum</tp:taxon-name-part></tp:taxon-name></italic>, they fuse with the basal puncture row. The new species is distinguished from all the other species by its coloration.</p><fig id="F1" position="float" orientation="portrait"><label>Figures 1–4.</label><caption><p>Adult habitus of <italic><tp:taxon-name><tp:taxon-name-part taxon-name-part-type="genus">Episcaphium</tp:taxon-name-part></tp:taxon-name></italic>. <bold>1, 2</bold> <italic><tp:taxon-name><tp:taxon-name-part taxon-name-part-type="genus">Episcaphium</tp:taxon-name-part> <tp:taxon-name-part taxon-name-part-type="species">zhuxiaoyui</tp:taxon-name-part></tp:taxon-name></italic> sp. n. <bold>3, 4</bold> <italic><tp:taxon-name><tp:taxon-name-part taxon-name-part-type="genus">Episcaphium</tp:taxon-name-part> <tp:taxon-name-part taxon-name-part-type="species">semirufum</tp:taxon-name-part></tp:taxon-name></italic> Lewis. Scales = 1 mm.</p></caption><graphic xmlns:xlink="http://www.w3.org/1999/xlink" xlink:href="zookeys-595-049-g001.jpg" position="float" orientation="portrait" xlink:type="simple" id="oo_90926.jpg"/></fig><fig id="F2" position="float" orientation="portrait"><label>Figures 5–10.</label><caption><p>
          <bold>5–7</bold> <italic><tp:taxon-name><tp:taxon-name-part taxon-name-part-type="genus">Episcaphium</tp:taxon-name-part> <tp:taxon-name-part taxon-name-part-type="species">zhuxiaoyui</tp:taxon-name-part></tp:taxon-name></italic> sp. n. <bold>5</bold> aedeagus in lateral view <bold>6</bold> aedeagus in dorsal view <bold>7</bold> details of internal sac <bold>8–10</bold> <italic><tp:taxon-name><tp:taxon-name-part taxon-name-part-type="genus">Episcaphium</tp:taxon-name-part> <tp:taxon-name-part taxon-name-part-type="species">semirufum</tp:taxon-name-part></tp:taxon-name></italic> Lewis <bold>8</bold> aedeagus in lateral view <bold>9</bold> aedeagus in dorsal view <bold>10</bold> details of internal sac. Scales = 0.25 mm.</p></caption><graphic xmlns:xlink="http://www.w3.org/1999/xlink" xlink:href="zookeys-595-049-g002.jpg" position="float" orientation="portrait" xlink:type="simple" id="oo_90927.jpg"/></fig></tp:treatment-sec><tp:treatment-sec sec-type="etymology"><title>Etymology.</title><p>This species is named in honor of Mr. Xiao-Yu Zhu who collected some specimens of the new species.</p></tp:treatment-sec><tp:treatment-sec sec-type="notes"><title>Biological notes.</title><p>This species was found gathering on an unknown fungus on a huge rotten log across stream, and was observed to become active when night fell (Figs <xref ref-type="fig" rid="F3">11</xref>, <xref ref-type="fig" rid="F3">12</xref>).</p><fig id="F3" position="float" orientation="portrait"><label>Figures 11, 12.</label><caption><p>
          <bold>11</bold> Living <italic><tp:taxon-name><tp:taxon-name-part taxon-name-part-type="genus">Episcaphium</tp:taxon-name-part> <tp:taxon-name-part taxon-name-part-type="species">zhuxiaoyui</tp:taxon-name-part></tp:taxon-name></italic> sp. n. on fungus <bold>12</bold> Collector Mr. Zhu Xiao-Yu and log with fungus. Photo by Mr. Jian-Qing Zhu.</p></caption><graphic xmlns:xlink="http://www.w3.org/1999/xlink" xlink:href="zookeys-595-049-g003.jpg" position="float" orientation="portrait" xlink:type="simple" id="oo_90928.jpg"/></fig></tp:treatment-sec></tp:taxon-treatment>
