# Supplementary material for: Notes on the genus Episcaphium Lewis (Coleoptera, Staphylinidae, Scaphidiinae) with description of a new species from China
Source: Zookeys. 2016 Jun 2;(595):49–55. doi: 10.3897/zookeys.595.8784 (PMC4926690; doi:10.3897/zookeys.595.8784)
Supplement: XML Treatment for Episcaphium haematoides [file zookeys.595.8784-treatment2.xml]

<!DOCTYPE tp:taxon-treatment
  PUBLIC "-//TaxonX//DTD Taxonomic Treatment Publishing DTD v0 20100105//EN" "tax-treatment-NSO.dtd">
<tp:taxon-treatment xmlns:tp="http://www.plazi.org/taxpub"><tp:treatment-meta><kwd-group><label>Taxon classification</label><kwd><named-content content-type="kingdom">Animalia</named-content></kwd><kwd><named-content content-type="order">Coleoptera</named-content></kwd><kwd><named-content content-type="family">Staphylinidae</named-content></kwd></kwd-group><mixed-citation publication-type="journal"><person-group><name><surname>Tang</surname><given-names>Liang</given-names></name><name><surname>Tu</surname><given-names>Yue-Ye</given-names></name><name><surname>Li</surname><given-names>Li-Zhen</given-names></name></person-group><article-title>Notes on the genus <italic><tp:taxon-name><tp:taxon-name-part taxon-name-part-type="genus">Episcaphium</tp:taxon-name-part></tp:taxon-name></italic> Lewis (<tp:taxon-name><tp:taxon-name-part taxon-name-part-type="order">Coleoptera</tp:taxon-name-part></tp:taxon-name>, <tp:taxon-name><tp:taxon-name-part taxon-name-part-type="family">Staphylinidae</tp:taxon-name-part></tp:taxon-name>, <tp:taxon-name><tp:taxon-name-part taxon-name-part-type="subfamily">Scaphidiinae</tp:taxon-name-part></tp:taxon-name>) with description of a new species from China</article-title><source>Zookeys</source><day>2</day><month>6</month><year>2016</year><volume>2016</volume><issue>595</issue><fpage>49</fpage><lpage>55</lpage><pub-id pub-id-type="doi">10.3897/zookeys.595.8784</pub-id></mixed-citation></tp:treatment-meta><tp:nomenclature><tp:taxon-name>
            <tp:taxon-name-part taxon-name-part-type="genus">Episcaphium</tp:taxon-name-part>
            <tp:taxon-name-part taxon-name-part-type="species">haematoides</tp:taxon-name-part>
          </tp:taxon-name><tp:taxon-authority>Löbl, 1999</tp:taxon-authority></tp:nomenclature><tp:treatment-sec sec-type="material"><title>Material examined.</title><p>
            <bold>China: Gansu</bold>: 1♂, Lazikou Valley, 2020–2510 m, 34°09.9–10.1'N, 103°48.2–51.9'E, 28.VI.2005, J. Hájek, D. Král &amp; J. Růžička leg. (<named-content xmlns:xlink="http://www.w3.org/1999/xlink" content-type="dwc:institutional_code" xlink:type="simple">NMPC</named-content>)</p></tp:treatment-sec><tp:treatment-sec sec-type="distribution"><title>Distribution.</title><p>This species was previously known from Yunnan and Sichuan. The above male represents the first record from Gansu.</p></tp:treatment-sec></tp:taxon-treatment>
